# Supplementary material for: Complex Trophic Interactions in an Acidophilic Microbial Community
Source: Microorganisms. 2022 Jul 2;10(7):1340. doi: 10.3390/microorganisms10071340 (PMC9321944; doi:10.3390/microorganisms10071340)
Supplement: Supplementary file 1 [file microorganisms-10-01340-s001.zip]

Archive with 1 entries (1 files):
- microorganisms-1779426-supplementary.xlsx
