# Supplementary material for: Complex Trophic Interactions in an Acidophilic Microbial Community
Source: Microorganisms. 2022 Jul 2;10(7):1340. doi: 10.3390/microorganisms10071340 (PMC9321944; doi:10.3390/microorganisms10071340)
Supplement: Supplementary file 1 [file microorganisms-10-01340-s001.zip › microorganisms-1779426-supplementary.xlsx]

## Sheet: Table S1 microscale experiment
Table S1: microscale experiment
Data from the (experiment 1)
Number of Heliozoa having eaten a rotifer:
Cephalodella sp.:
Replicate	a	b	c
	18	21	24				W-f	well-fed
	2	2	3				W-f + Chl	well-fed with Chlamydomonas
	17	17	25				St	starved
	14	19	14				St + Chl	starved with Chlamydomonas
	24	30	30				Total number of heliozoa per each treatment
				Mean	Standard error
Proportion:	0.75	0.7	0.8	0.75	0.0288675
	0.0833333	0.0666667	0.1	0.0833333	0.0096225
	0.708333	0.566667	0.833333	0.702778	0.0770301
	0.583333	0.633333	0.466667	0.561111	0.0493789
Elosa woralli
Replicate	a	b	c
	6	8	5				W-f
	1	2	4				W-f + Chl
	10	17	14				St
	6	5	6				St + Chl
	24	30	30				Total number of heliozoa per each treatment
				Mean	Standard error
Proportion:	0.25	0.266667	0.166667	0.227778	0.030932
	0.0416667	0.0666667	0.133333	0.0805556	0.0273579
	0.416667	0.566667	0.466667	0.483333	0.0440959
	0.25	0.166667	0.2	0.205556	0.0242161
Number of ciliates per well:
Replicate 1
w-f		w-f + Chl		st		st + Chl
Control without heliozoa	treatment with heliozoa	Control without heliozoa	treatment with heliozoa	Control without heliozoa	treatment with heliozoa	Control without heliozoa	treatment with heliozoa
2	0	2	2	4	2	4	0
4	3	2	0	1	3	4	1
4	0	5	0	2	1	2	2
2	6	3	1	5	2	6	4
5	1	5	0	1	0	3	0
2	0	4	1	1	1	1	1
3	2	2	2	3	0	5	3
2	1	3	1	4	0	3	1
3	2	2	0	2	0	3	0
4	0	2	1	1	1	1	0
2	0	2	0	4	0	3	2
2	0	4	1	2	0	2	1
	3		0		2		1
	1		0		0		3
	1		1		0		1
	0		0		1		2
	3		2		1		3
	0		1		1		0
	1		2		1		0
	0		1		1		4
	0		0		3		4
	6		1		1		4
	0		0		2		2
	4		0		0		1
	1
	0
	0
	1
	0
	0
	1
	0
	0
	0
	0
	0
Replicate 2:
3	0	2	1	3	0	5	1
4	0	3	2	4	0	3	4
1	1	2	1	2	2	3	1
3	0	2	1	1	2	1	0
2	0	2	2	4	1	3	1
1	1	4	1	2	0	2	0
5	0	6	1	1	0	3	4
3	0	4	0	0	1	1	0
5	1	10	0	3	1	5	1
3	0	7	1	5	0	4	1
1	0	5	1	4	1	2	3
3	0	6	1	2	2	2	1
	0		0		0		3
	0		5		0		2
	0		2		0		1
	0		1		0		1
	0		2		1		1
	1		4		0		0
	0		1		0		2
	1		2		0		0
	0		2		0		0
	0		0		1		0
	0		1		0		1
	0		0		0		1
	0
	0
	1
	0
	0
	1
	0
	0
	0
	0
	0
	0
Replicate 3:
0	0	3	2	7	1	0	7
5	0	4	0	1	2	2	1
3	0	6	3	4	0	4	2
6	0	0	3	5	0	3	2
2	0	5	2	3	0	3	1
3	0	0	0	3	0	2	1
3	0	6	0	1	0	3	3
2	0	4	1	0	1	1	1
4	0	10	0	3	0	5	0
3	0	7	1	5	0	4	0
4	0	5	0	4	0	2	1
3	0	6	2	2	0	2	0
	0		0		0		2
	0		0		0		0
	0		1		0		1
	1		1		1		0
	0		1		0		1
	0		1		0		0
	0		1		0		0
	0		2		1		0
	0		0		3		1
	0		1		0		0
	0		0		1		0
	0		0		0		1
	0
	0
	0
	0
	0
	1
	0
	0
	0
	0
	0
	0

## Sheet: Table S2 mesoscale experiment
Table S2: meso-scale experiment
Abundance of prey (Cephalodella sp., E. woralli, Urosomoida sp.) with and without their predator A. sol. And abundance of A. sol. All data are per millilitre. A,b,c are replicates.
	Without heliozoa			With heliozoa			Number of heliozoa with prey
Replicate	a	b	c	a	b	c	a	b	c
Prey: Cephalodella sp.
Day:
0	5	5	5	5	5	5	5	5	5
2	3.3	4.2	3.5	3.3	1.9	2.7	3.4	3.8	3.3
4	5.1	6	4.5	4.4	3.8	3.3	6	6.5	8.5
6	2.7	1.5	2.3	5.1	4.3	6.2	6.4	8.9	7.8
8	1.2	1.5	1.1	2.5	4.6	2.1	6.5	6.9	8.7
10	0	0.5	0.3	1.2	2	0.7	8.7	7.4	7.2
12	0	0.3	1	0.3	0	0	9	9.6	8.8
14	0.2	0.4	0.8	0	0	0	10.7	11.4	8.5
	Without heliozoa			With heliozoa			Number of heliozoa with prey
Replicate	a	b	c	a	b	c	a	b	c
Prey: Elosa woralli
Day:
0	5	5	5	5	5	5	5	5	5
2	3.6	5.1	5.7	4.1	3.3	5.3	2.8	2.3	3.1
4	9.1	12.9	15.1	10.9	7.1	8.4	2	1.7	6
6	17.8	22.8	26.7	14.2	14	10.5	0.6	1.4	6.3
8	15	30.5	23.9	18.4	19.2	12.9	1.4	3	5.1
10	25.1	35.3	27.8	18.1	11.5	7.8	0.7	2.3	7.8
12	19.9	31.5	23.1	16.6	9.6	8.8	0.5	3.6	7.5
14	15.8	22.8	22	16.9	5.3	2.3	0.7	5.3	9.4
	Without heliozoa			With heliozoa			Number of heliozoa with prey
Replicate	a	b	c	a	b	c	a	b	c
Prey: Urosomoida sp.
Day:
0	50	50	50	50	50	50	5	5	5
2	24.3	24.2	25.1	20	36	11	4.2	4.3	6.1
4	36	35.2	34.9	5	4	2	8.8	9.3	11.8
6	73.9	75.5	75.1	1	0	2	14.6	15.1	13.2
8	140	170.5	127.4	0	2	0	11.9	15.5	11.3
10				terminated
12
14

## Sheet: TableS3 resource level experime
Table S3: Resource level experiment
Abundance of Cephalodella sp. And A. sol the from resource level experiments after eight days.
	Number of animals in 10 ml:
	Cephalodella			Actinophrys
Replicate:	A	B	C	A	B	C
Chlamydomonas (cells/ml):
5000	4	11	31	10	30	8
10000	11	15	27	32	25	23
20000	149	47	137	0	59	0
50000	151	185	165	40	7	0
100000	304	559	284	18	0	40
	Proportion of Cephalodella to total consumer abundance:
Chlamydomonas (cells/ml):	Replicate A	Replicate B	Replicate C	Mean	Standard error
5000	0.285714	0.268293	0.794872	0.449626	0.172696
10000	0.255814	0.375	0.54	0.390271	0.082392
20000	1	0.443396	1	0.814465	0.185535
50000	0.790576	0.963542	1	0.918039	0.0645948
100000	0.944099	1	0.876543	0.940214	0.0356918
